# Supplementary material for: Social Responsiveness and Psychosocial Functioning in Adults with Prader–Willi Syndrome
Source: J Clin Med. 2022 Mar 5;11(5):1433. doi: 10.3390/jcm11051433 (PMC8911114; doi:10.3390/jcm11051433)
Supplement: Supplementary file 1 [file jcm-11-01433-s001.zip]

Archive with 1 entries (1 files):
- jcm-1588696-supplementary.pdf
